# Supplementary material for: Genetic diversity and population structure of Amorphophallus albus, a plant species with extremely small populations (PSESP) endemic to dry-hot valley of Jinsha River
Source: BMC Genet. 2020 Sep 12;21:102. doi: 10.1186/s12863-020-00910-x (PMC7488774; doi:10.1186/s12863-020-00910-x)
Supplement: Supplementary file 1 — Additional file 1: Table S1. Paired Nei’s genetic distance (below diagonal) and genetic identity (above diagonal) of 24 populations of Amorphophallus albus [file 12863_2020_910_MOESM1_ESM.jpeg]

## Sheet: Sheet1
Pop	BJ	BJC	FY	HB	HH	HLX	JLC	KIB	LGLH	ML	MYZ	QJW	SJX	SLC	SYC	TBC	TPX	TSC	TWC	YCC	LIZ	SDC	STC	XP
BJ	***	0.74	0.79	0.88	0.56	0.5	0.74	0.82	0.48	0.52	0.89	0.73	0.37	0.76	0.73	0.28	0.45	0.45	0.52	0.77	0.37	0.33	0.53	0.45
BJC	0.3	***	0.76	0.72	0.43	0.44	0.72	0.75	0.32	0.44	0.65	0.65	0.26	0.66	0.7	0.33	0.45	0.39	0.56	0.8	0.34	0.48	0.54	0.38
FY	0.23	0.28	***	0.8	0.55	0.47	0.68	0.73	0.45	0.52	0.78	0.71	0.43	0.68	0.86	0.28	0.35	0.42	0.49	0.67	0.36	0.27	0.4	0.38
HB	0.12	0.32	0.23	***	0.58	0.47	0.78	0.76	0.48	0.51	0.96	0.71	0.37	0.73	0.75	0.28	0.35	0.45	0.51	0.77	0.4	0.35	0.55	0.48
HH	0.58	0.85	0.6	0.54	***	0.59	0.58	0.5	0.56	0.66	0.59	0.58	0.5	0.54	0.56	0.39	0.46	0.46	0.46	0.55	0.55	0.29	0.42	0.51
HLX	0.69	0.81	0.76	0.75	0.53	***	0.43	0.51	0.46	0.71	0.47	0.6	0.68	0.42	0.63	0.85	0.55	0.59	0.46	0.56	0.47	0.2	0.47	0.51
JLC	0.3	0.33	0.39	0.25	0.55	0.85	***	0.7	0.34	0.46	0.74	0.57	0.29	0.76	0.64	0.25	0.32	0.34	0.52	0.75	0.37	0.35	0.47	0.44
KIB	0.2	0.29	0.31	0.27	0.69	0.67	0.36	***	0.51	0.51	0.75	0.64	0.41	0.65	0.8	0.27	0.37	0.44	0.49	0.72	0.31	0.28	0.46	0.37
LGLH	0.74	1.15	0.79	0.74	0.57	0.77	1.07	0.68	***	0.64	0.51	0.51	0.49	0.37	0.5	0.24	0.55	0.69	0.45	0.44	0.4	0.24	0.4	0.51
ML	0.66	0.82	0.66	0.68	0.42	0.34	0.78	0.67	0.45	***	0.51	0.62	0.57	0.53	0.58	0.46	0.65	0.64	0.44	0.54	0.55	0.17	0.5	0.63
MYZ	0.12	0.43	0.25	0.04	0.52	0.75	0.3	0.29	0.68	0.67	***	0.72	0.38	0.71	0.71	0.26	0.38	0.44	0.44	0.7	0.38	0.29	0.52	0.47
QJW	0.32	0.43	0.34	0.34	0.55	0.51	0.57	0.45	0.67	0.48	0.33	***	0.48	0.61	0.67	0.44	0.51	0.53	0.59	0.72	0.44	0.34	0.51	0.46
SJX	1.01	1.36	0.84	1	0.69	0.38	1.24	0.89	0.72	0.56	0.98	0.73	***	0.32	0.59	0.57	0.34	0.43	0.34	0.36	0.41	0.1	0.35	0.41
SLC	0.27	0.42	0.38	0.31	0.61	0.86	0.27	0.42	1.01	0.64	0.35	0.49	1.13	***	0.62	0.2	0.32	0.35	0.51	0.73	0.41	0.32	0.5	0.42
SYC	0.32	0.36	0.16	0.28	0.57	0.46	0.45	0.22	0.69	0.54	0.34	0.4	0.53	0.48	***	0.42	0.39	0.46	0.46	0.66	0.43	0.25	0.47	0.45
TBC	1.28	1.12	1.29	1.28	0.95	0.17	1.4	1.31	1.44	0.78	1.34	0.81	0.57	1.62	0.86	***	0.37	0.5	0.39	0.35	0.38	0.17	0.32	0.33
TPX	0.8	0.8	1.05	1.06	0.77	0.59	1.14	1.01	0.59	0.43	0.98	0.67	1.07	1.13	0.93	0.99	***	0.45	0.42	0.49	0.37	0.29	0.5	0.49
TSC	0.8	0.94	0.87	0.79	0.78	0.53	1.08	0.83	0.38	0.45	0.82	0.64	0.85	1.06	0.77	0.7	0.8	***	0.4	0.38	0.35	0.28	0.39	0.51
TWC	0.66	0.59	0.72	0.67	0.77	0.78	0.66	0.7	0.81	0.82	0.82	0.52	1.07	0.67	0.77	0.95	0.87	0.91	***	0.69	0.45	0.37	0.5	0.36
YCC	0.26	0.22	0.4	0.27	0.6	0.58	0.29	0.33	0.82	0.62	0.36	0.32	1.02	0.32	0.42	1.04	0.72	0.97	0.37	***	0.41	0.42	0.62	0.45
LIZ	0.99	1.08	1.01	0.92	0.6	0.77	1	1.17	0.92	0.6	0.98	0.82	0.88	0.89	0.86	0.97	0.99	1.04	0.8	0.9	***	0.37	0.6	0.65
SDC	1.11	0.73	1.32	1.06	1.25	1.59	1.05	1.26	1.43	1.78	1.24	1.09	2.29	1.14	1.38	1.79	1.25	1.28	1	0.88	0.99	***	0.63	0.4
STC	0.64	0.62	0.91	0.59	0.87	0.76	0.75	0.77	0.91	0.7	0.65	0.68	1.06	0.69	0.75	1.13	0.69	0.95	0.69	0.48	0.52	0.46	***	0.68
XP	0.8	0.96	0.96	0.73	0.66	0.67	0.81	1	0.66	0.47	0.75	0.77	0.9	0.86	0.81	1.09	0.72	0.67	1.03	0.81	0.43	0.92	0.38	***
